# Supplementary material for: DeepRePath: Identifying the Prognostic Features of Early-Stage Lung Adenocarcinoma Using Multi-Scale Pathology Images and Deep Convolutional Neural Networks
Source: Cancers (Basel). 2021 Jul 1;13(13):3308. doi: 10.3390/cancers13133308 (PMC8268823; doi:10.3390/cancers13133308)
Supplement: Supplementary file 1 [file cancers-13-03308-s001.zip]

Archive with 4 entries (3 files):
- Revised Manuscript_cancers-1243624-supplementary- for decision/
- Revised Manuscript_cancers-1243624-supplementary- for decision/supplemenatry figure 1.pdf
- Revised Manuscript_cancers-1243624-supplementary- for decision/supplementary figure 2.pdf
- Revised Manuscript_cancers-1243624-supplementary- for decision/supplementary tables_R3_F.pdf
